# Supplementary material for: Comparison of Chemical and Electrochemical Approaches to Abacavir Oxidative Stability Testing
Source: Sensors (Basel). 2023 Mar 3;23(5):2776. doi: 10.3390/s23052776 (PMC10007081; doi:10.3390/s23052776)
Supplement: Supplementary file 1 [file sensors-23-02776-s001.zip]

Archive with 1 entries (1 files):
- sensors-2219443-supplementary.pdf
